# Supplementary material for: An Exploratory Bioinformatic Investigation of Cats’ Susceptibility to Coronavirus-Deriving Epitopes
Source: Life (Basel). 2024 Mar 2;14(3):334. doi: 10.3390/life14030334 (PMC10971392; doi:10.3390/life14030334)
Supplement: Supplementary file 1 [file life-14-00334-s001.zip]

Archive with 1 entries (1 files):
- life-2868343-supplementary.pdf
